# Supplementary material for: A hepatocyte-specific transcriptional program driven by Rela and Stat3 exacerbates experimental colitis in mice by modulating bile synthesis
Source: eLife. 2024 Aug 13;12:RP93273. doi: 10.7554/eLife.93273 (PMC11321761; doi:10.7554/eLife.93273)
Supplement: Figure 1—source data 4. [file elife-93273-fig1-data4.zip]

Archive with 15 entries (14 files):
- original blots_ fig1/
- original blots_ fig1/fig 1_blot2.png
- __MACOSX/original blots_ fig1/._fig 1_blot2.png
- original blots_ fig1/fig 1_blot3.png
- __MACOSX/original blots_ fig1/._fig 1_blot3.png
- original blots_ fig1/fig 1_blot4.png
- __MACOSX/original blots_ fig1/._fig 1_blot4.png
- original blots_ fig1/.DS_Store
- __MACOSX/original blots_ fig1/._.DS_Store
- original blots_ fig1/fig 1_blot5.png
- __MACOSX/original blots_ fig1/._fig 1_blot5.png
- original blots_ fig1/fig 1_blot 6.png
- __MACOSX/original blots_ fig1/._fig 1_blot 6.png
- original blots_ fig1/fig 1_blot 1.png
- __MACOSX/original blots_ fig1/._fig 1_blot 1.png
