# Supplementary material for: A hepatocyte-specific transcriptional program driven by Rela and Stat3 exacerbates experimental colitis in mice by modulating bile synthesis
Source: eLife. 2024 Aug 13;12:RP93273. doi: 10.7554/eLife.93273 (PMC11321761; doi:10.7554/eLife.93273)
Supplement: Figure 1—figure supplement 1—source data 3. [file elife-93273-fig1-figsupp1-data3.zip]

Archive with 6 entries (6 files):
- 7marACT 20240307_111139_Ch+Marker.jpg
- __MACOSX/._7marACT 20240307_111139_Ch+Marker.jpg
- stat3 20240321_132743_Ch+Marker.jpg
- __MACOSX/._stat3 20240321_132743_Ch+Marker.jpg
- stat3P727 20240307_104906_Ch+Marker.jpg
- __MACOSX/._stat3P727 20240307_104906_Ch+Marker.jpg
