# Supplementary material for: A hepatocyte-specific transcriptional program driven by Rela and Stat3 exacerbates experimental colitis in mice by modulating bile synthesis
Source: eLife. 2024 Aug 13;12:RP93273. doi: 10.7554/eLife.93273 (PMC11321761; doi:10.7554/eLife.93273)
Supplement: Figure 2—figure supplement 1—source data 2. [file elife-93273-fig2-figsupp1-data2.zip]

Archive with 7 entries (6 files):
- original gels/
- original gels/sup_gel1.png
- __MACOSX/original gels/._sup_gel1.png
- original gels/sup_gel3.png
- __MACOSX/original gels/._sup_gel3.png
- original gels/sup_gel2.png
- __MACOSX/original gels/._sup_gel2.png
